# Supplementary material for: Single-cell RNA sequencing identifies ZBP1-dependent mechanisms in OSCC progression
Source: Cell Death Dis. 2025 Dec 22;16(1):918. doi: 10.1038/s41419-025-08349-7 (PMC12749536; doi:10.1038/s41419-025-08349-7)
Supplement: Supplementary file 10 — supplement Materials-rss values.csv [file 41419_2025_8349_MOESM10_ESM.csv]

	WT	KO
Arid3a(+)	0.138178551719521	0.134353813601482
Arid5b(+)	0.479820117743038	0.351326670447868
Ascl2(+)	0.486975642744911	0.359127636068805
Atf1(+)	0.528349405465264	0.351302403297765
Atf3(+)	0.502179537287532	0.368578504679284
Atf4(+)	0.511655581797162	0.365618366465301
Atf6(+)	0.310399532049046	0.326889806365881
Atf7(+)	0.341042827278102	0.243628907575155
Bach1(+)	0.495456046303789	0.362793753863896
Bach2(+)	0.48403479626509	0.378443990216715
Barx2(+)	0.232079488403461	0.188802676086407
Batf(+)	0.423836605686495	0.344490177863895
Bcl11b(+)	0.518120358496916	0.354736421256813
Bcl6(+)	0.436121172511786	0.350448908236958
Bclaf1(+)	0.509618442839881	0.363390217314443
Bhlhe41(+)	0.490150075236797	0.36137508132617
Brf1(+)	0.0503006414080222	0.0586925503099863
Ccnt2(+)	0.242567390900065	0.225722606497461
Cdx2(+)	0.460202876883499	0.338605752737862
Cebpa(+)	0.478452561992848	0.354168527232825
Cebpb(+)	0.505756688256439	0.364794353166422
Cebpd(+)	0.476264470051033	0.359235644555184
Cebpg(+)	0.484772837149395	0.350073068228077
Chd1(+)	0.49773773912286	0.364558888483467
Churc1(+)	0.238483189008331	0.257348738812973
Clock(+)	0.503038537922164	0.359539779435984
Creb1(+)	0.182123555327324	0.149763315838602
Creb5(+)	0.492385205896322	0.366413037368232
Cux1(+)	0.461851327518083	0.372034205353735
Dbp(+)	0.112997956809219	0.127936793750801
Deaf1(+)	0.4987231937749	0.367114340745818
Dido1(+)	0.514658531657717	0.351595311094677
Dlx1(+)	0.473922416193119	0.376904206020249
Dlx2(+)	0.368184331232762	0.272470359047973
Dlx3(+)	0.395856920554726	0.316027485212761
E2f1(+)	0.52395953704259	0.35319461946825
E2f2(+)	0.363416147031933	0.289723852810827
E2f3(+)	0.50671536341754	0.363950859580361
E2f4(+)	0.530542178757386	0.350964698396663
E2f6(+)	0.498737270155179	0.340895930807055
E2f7(+)	0.519972189771768	0.357131492431228
E2f8(+)	0.523402433704803	0.339570467849319
Egr1(+)	0.507178569184511	0.366660196774183
Egr2(+)	0.500531098246073	0.371284096323845
Egr3(+)	0.49288601460796	0.371579151265202
Egr4(+)	0.490680275118124	0.37522842866769
Ehf(+)	0.505797529476628	0.358721235614546
Elf1(+)	0.495439320470165	0.370783319453109
Elf2(+)	0.499630497063967	0.364301559706492
Elf3(+)	0.502961980574458	0.359055484958114
Elf4(+)	0.500195181852667	0.359923903890615
Elf5(+)	0.463812481421507	0.376278364981869
Elk1(+)	0.49182680374195	0.35299027734279
Elk3(+)	0.520276791038949	0.356472812105328
Elk4(+)	0.500217980184244	0.362503635342333
En1(+)	0.411442837191221	0.275129874420578
Eomes(+)	0.478430533837444	0.358690678209639
Ep300(+)	0.319186345937849	0.280890879861009
Erf(+)	0.50078865811542	0.36421567987993
Erg(+)	0.485575744194046	0.359186357507361
Esrra(+)	0.170966583555567	0.169468984233431
Ets1(+)	0.513519735433025	0.358798394490307
Ets2(+)	0.49162592512102	0.356187553670569
Etv3(+)	0.478050310742649	0.364370223667337
Etv4(+)	0.531689212313815	0.347787252980961
Etv5(+)	0.49395241775263	0.34201243769696
Fli1(+)	0.323458334785098	0.286753022414535
Fos(+)	0.495439287924944	0.373533626149199
Fosb(+)	0.467000531540855	0.370304938017197
Fosl2(+)	0.49184402152252	0.353725216724048
Foxa1(+)	0.451008076446128	0.310100821699895
Foxa2(+)	0.502572659821829	0.34789298246167
Foxf2(+)	0.375964995871184	0.321472614173046
Foxg1(+)	0.410750317076564	0.303325901599462
Foxj2(+)	0.502448394574669	0.345046556319751
Foxn2(+)	0.510186978105977	0.362747896124188
Foxo1(+)	0.429324481473087	0.359963600597283
Foxo6(+)	0.424489424988623	0.338499044445305
Foxp3(+)	0.364388038707084	0.340662073702062
Foxp4(+)	0.336730331768931	0.293681015445786
Gabpa(+)	0.500988748247243	0.346570816789906
Gabpb1(+)	0.51956883163753	0.35789521627262
Gata3(+)	0.381468117589751	0.328212193990863
Gatad1(+)	0.532890048933095	0.347539261517693
Gli3(+)	0.489464653746376	0.371467807784647
Glis3(+)	0.488306654350764	0.365313742884605
Grhl1(+)	0.490169820904214	0.341916740812558
Gtf2ird1(+)	0.400901203220234	0.279336850475218
Gtf3a(+)	0.311184441630865	0.261073581750097
Hdac2(+)	0.524275084126855	0.351126269101257
Hes6(+)	0.134623798163909	0.161579000806397
Hif1a(+)	0.509698924159944	0.357878599629347
Hinfp(+)	0.476298239425647	0.360859394650985
Hlf(+)	0.0992774361633241	0.128802899845142
Hltf(+)	0.47508288892735	0.360679936283771
Hmbox1(+)	0.26638459451252	0.227713155619322
Hmga1b(+)	0.524703856411739	0.350405113304847
Hmga2(+)	0.494848434111812	0.350617039455949
Hmx2(+)	0.408335310617341	0.289175284615859
Hoxa3(+)	0.179726869517986	0.132144135805945
Hoxa4(+)	0.50258954119551	0.352185738513643
Hoxa5(+)	0.522693414984357	0.341286406285473
Hoxa7(+)	0.476177339059355	0.356836024462602
Hoxd10(+)	0.323183937163962	0.313446619747414
Hoxd11(+)	0.167512078977724	0.173279526478891
Hoxd8(+)	0.368497551112208	0.272040863594687
Hoxd9(+)	0.400145380052453	0.356419245774853
Hsf1(+)	0.477941805447291	0.368094930706627
Ikzf1(+)	0.441239986323674	0.375480014305095
Ikzf2(+)	0.375704776838154	0.353213438741344
Ikzf5(+)	0.493436027219154	0.333038048784355
Ilf2(+)	0.528802058624934	0.341611889432575
Irf1(+)	0.50417302666005	0.36891818766589
Irf2(+)	0.501300075412068	0.370324735700903
Irf3(+)	0.0659745238455848	0.104290200199758
Irf5(+)	0.380838150060858	0.380999568243326
Irf6(+)	0.511799247560898	0.35652491182993
Irf7(+)	0.496454443161495	0.376050192781087
Irf8(+)	0.458536614652326	0.381284716042622
Irf9(+)	0.49176617952796	0.376082192962146
Jdp2(+)	0.506455888785267	0.361079300529266
Jun(+)	0.504891064902865	0.367953287204704
Junb(+)	0.501081213507424	0.367188207137169
Jund(+)	0.510284853639768	0.363988229163802
Klf10(+)	0.513349589563253	0.36630832419669
Klf11(+)	0.489451336282829	0.37291542425465
Klf12(+)	0.429481348295816	0.368743303427378
Klf13(+)	0.522017105670536	0.359373264060945
Klf2(+)	0.484779683405161	0.378635350082845
Klf3(+)	0.522039782120468	0.35660553779983
Klf4(+)	0.50852393893742	0.363636432617474
Klf5(+)	0.508636262477811	0.364589296574427
Klf6(+)	0.506057951492389	0.367251214444978
Klf7(+)	0.519923922249483	0.356218743006758
Klf9(+)	0.500156001689504	0.372053581527857
Kmt2b(+)	0.0425155242891551	0.05859039364732
Lcorl(+)	0.442954927664836	0.351252074883674
Lhx9(+)	0.407497872040062	0.362522119065074
Ltf(+)	0.484947228768625	0.356593044371768
Maf(+)	0.497620915944605	0.319770685806219
Mafa(+)	0.396868219134905	0.306813273873265
Maff(+)	0.49478569485081	0.371747455647547
Mafg(+)	0.516300695625605	0.353064112389598
Mafk(+)	0.396991320769308	0.37956235749394
Max(+)	0.52343984584016	0.357942823509467
Mbd2(+)	0.526238993588418	0.351317079772657
Mecp2(+)	0.500831116767114	0.365982225143733
Mef2d(+)	0.522723355555186	0.351670282140222
Mga(+)	0.50541717372925	0.353681666687845
Mlx(+)	0.524094735159052	0.351307699625303
Mtf1(+)	0.517393033782292	0.353935514728716
Mxd1(+)	0.478910511894741	0.365589105156687
Mxd4(+)	0.478284798107784	0.354421070988114
Mxi1(+)	0.493858945837179	0.344473209748954
Myb(+)	0.499053110578582	0.365945217435713
Mybl2(+)	0.313533881409061	0.231908679675816
Myc(+)	0.17308330144957	0.17939161246577
Mycn(+)	0.411010580579694	0.312323218960275
Nfe2l1(+)	0.480860645762023	0.372450953052865
Nfe2l2(+)	0.477215006522982	0.369143525014731
Nfe2l3(+)	0.46849672629814	0.370078086070375
Nfia(+)	0.506611330403698	0.361849967642041
Nfib(+)	0.511391155581907	0.360310847418002
Nfic(+)	0.509975051064301	0.362269870069412
Nfix(+)	0.507611855974922	0.348668156683389
Nfkb1(+)	0.480301517801758	0.341510542051414
Nfyc(+)	0.527779353351194	0.352178819332741
Nr1d1(+)	0.4633059224899	0.29886731721178
Nr1h2(+)	0.487936765429327	0.370352420111109
Nr2c1(+)	0.251279601215165	0.256275370151924
Nr2f1(+)	0.38420454318612	0.301163830334199
Nr2f6(+)	0.491298414191078	0.34471922075688
Nr3c1(+)	0.510128439451915	0.358970378215256
Otx1(+)	0.375959492142689	0.296372426291486
Ovol2(+)	0.478826330592361	0.35952942783027
Pax7(+)	0.476384783158498	0.365570424085133
Pax9(+)	0.451156271037016	0.331412341790099
Pbx2(+)	0.192408769796753	0.196223332571698
Pdlim5(+)	0.483374185554919	0.372575185582603
Pitx1(+)	0.517359576935152	0.361563902118331
Plagl1(+)	0.483683799715608	0.369055920418376
Pou2f1(+)	0.426185223186367	0.373656109266786
Pou3f1(+)	0.515614975143964	0.361325579675688
Pparg(+)	0.361739200968993	0.288542115319459
Pura(+)	0.526013872731108	0.340704252522148
Rara(+)	0.516434112002113	0.358009996212596
Rarb(+)	0.467172175203418	0.345129118990771
Rarg(+)	0.516623940989052	0.358559174664085
Rel(+)	0.440867309846725	0.366509459209909
Rela(+)	0.518347393980061	0.356330573755196
Relb(+)	0.184862476283781	0.147653566187302
Rfx2(+)	0.0784260366181369	0.110591894681494
Rfx3(+)	0.434700205972049	0.355954480480552
Rfx4(+)	0.449239343833999	0.328730885629693
Rfx5(+)	0.474871551347245	0.351871112169597
Rfxank(+)	0.470362029091656	0.365198529198511
Rreb1(+)	0.499459092456783	0.361392775419651
Runx3(+)	0.456098797455105	0.362860237168892
Rxra(+)	0.488477612508464	0.288910771180014
Rxrb(+)	0.284127288795153	0.261072686695062
Sin3a(+)	0.426857953263148	0.330356389453791
Sirt6(+)	0.494082672568775	0.367670972636769
Smad1(+)	0.381439199687267	0.373334905228813
Smad3(+)	0.504897534935607	0.360287692473339
Smarcc2(+)	0.513832923574465	0.355616095228229
Sox11(+)	0.336864281016545	0.366975984188204
Sox15(+)	0.529331551056482	0.350693459013238
Sox17(+)	0.462472540478282	0.35441449210144
Sox18(+)	0.307463599068158	0.259147603887575
Sox2(+)	0.23377314711712	0.239200906497803
Sox5(+)	0.414359339567816	0.354222226628391
Sox6(+)	0.20904267170293	0.182155100789946
Sox7(+)	0.354147999984182	0.242935211995715
Sox9(+)	0.498828593114756	0.361040574018498
Sp1(+)	0.490389120006615	0.359991977433472
Sp3(+)	0.4935751807902	0.324992424533396
Sp4(+)	0.437089993661715	0.353746620769647
Spdef(+)	0.456339477969368	0.356736006683954
Spi1(+)	0.489466668971024	0.362915012977483
Srebf1(+)	0.490810348305216	0.365036407333107
Srebf2(+)	0.520350839754299	0.360945479806468
Stat1(+)	0.503650859874271	0.37143929944835
Stat2(+)	0.482546044190008	0.37377817005549
Stat3(+)	0.478694240737101	0.35390473933041
Stat5a(+)	0.396667690254891	0.342583399311031
Stat5b(+)	0.395219293054992	0.35081885440641
Stat6(+)	0.490064011401763	0.359032014748684
Taf1(+)	0.495949270483251	0.36403039500177
Tbp(+)	0.513677835838617	0.354724297881872
Tbx15(+)	0.513394433735002	0.356430394080572
Tbx21(+)	0.477045959264985	0.368199194547306
Tcf12(+)	0.411768155083364	0.361519487447606
Tcf3(+)	0.517546513755248	0.354573516232244
Tcf4(+)	0.496378155440495	0.370647997589732
Tcf7(+)	0.41355828902463	0.33580354409012
Tcf7l1(+)	0.493202960881922	0.367005036939491
Tead2(+)	0.153733678968683	0.198597588996047
Tead4(+)	0.509382503843609	0.352688463120947
Tef(+)	0.482645557361454	0.358487473173108
Terf2(+)	0.24819742572672	0.200183658751713
Tfap2a(+)	0.5269421141275	0.352586569041008
Tfap2b(+)	0.421782145192707	0.378860000504175
Tfap2c(+)	0.520026085341908	0.354313574117452
Tfap4(+)	0.520967682765689	0.345766055794877
Tfcp2(+)	0.296800209340737	0.265985185416221
Tfdp1(+)	0.506414029027198	0.322361652586287
Tfdp2(+)	0.513873286917048	0.359620184393697
Tfe3(+)	0.510943065310415	0.364588745214722
Tfeb(+)	0.489479170038337	0.358872508504174
Thra(+)	0.487540989279217	0.363530370140109
Trp73(+)	0.368714742376969	0.325927395099614
Ube2k(+)	0.515605144654982	0.361645253703102
Usf1(+)	0.389790093138667	0.36647096051138
Usf2(+)	0.528493613233026	0.348036321978339
Vdr(+)	0.321179216103823	0.270644890050332
Vezf1(+)	0.519934505554623	0.354011216306532
Vps4b(+)	0.524178394843545	0.351009698524661
Vps72(+)	0.209845039334321	0.254039434776699
Xbp1(+)	0.512663381520064	0.367548298341962
Yy1(+)	0.520660721580187	0.35832693282533
Zbtb1(+)	0.470363788498711	0.371087233197712
Zbtb12(+)	0.458000722732256	0.363954664983984
Zbtb14(+)	0.22469316398933	0.258976212378132
Zbtb20(+)	0.467724128079616	0.377123371441774
Zbtb21(+)	0.497384103658198	0.353349986912491
Zbtb25(+)	0.510669886423271	0.355976131149052
Zbtb40(+)	0.164361199713874	0.111866979682859
Zbtb46(+)	0.26722938954005	0.183727263114562
Zbtb7a(+)	0.503485412598847	0.343825146641496
Zbtb7b(+)	0.0468162634269244	0.0359838595508867
Zbtb7c(+)	0.497626148258425	0.365994337637149
Zfp110(+)	0.379220240084932	0.322990708211272
Zfp217(+)	0.0163625014344636	0.0412073896773288
Zfp239(+)	0.439034121823321	0.309940152841899
Zfp260(+)	0.0906262088153014	0.0873128162490496
Zfp281(+)	0.498111826674238	0.367981068311751
Zfp282(+)	0.396820815663513	0.260795694137978
Zfp341(+)	0.348639770820129	0.335659238047244
Zfp35(+)	0.250866866870352	0.272217233168796
Zfp354c(+)	0.397910211694052	0.266824631712017
Zfp367(+)	0.0920656704902396	0.109891262934297
Zfp384(+)	0.402252574178093	0.362159256091149
Zfp398(+)	0.461887979472174	0.343260651812699
Zfp407(+)	0.498948260549298	0.358793841165327
Zfp445(+)	0.459101087724675	0.344334373076362
Zfp595(+)	0.24683155683079	0.17695978436936
Zfp62(+)	0.488351914629631	0.364926990452794
Zfp65(+)	0.476990559331157	0.355260644102526
Zfp697(+)	0.391829858545009	0.294209922792662
Zfp729b(+)	0.315141503006226	0.274892637169026
Zfp777(+)	0.378487341288706	0.337533078271565
Zfp787(+)	0.191483799156394	0.208358041464405
Zfp821(+)	0.317610634616852	0.34140417174822
Zfp94(+)	0.0758531530891028	0.115675006452063
Zfp943(+)	0.474588565699553	0.328049507543446
Zfp945(+)	0.0766803022520905	0.125920972141598
Zfp946(+)	0.43221973075027	0.33034413005389
Zfx(+)	0.499843722593887	0.352647696879705
Zkscan14(+)	0.0168187124485671	0.0128526241235352
